# Supplementary material for: Opening the black box: explainable deep-learning classification of wood microscopic image of endangered tree species
Source: Plant Methods. 2024 Apr 24;20:56. doi: 10.1186/s13007-024-01191-6 (PMC11044446; doi:10.1186/s13007-024-01191-6)
Supplement: Supplementary file 1 — Additional file 1. Microscopic anatomically features for selected species showing their similarity of each group. [file 13007_2024_1191_MOESM1_ESM.xls]

## Sheet: Sheet1
Microscopic anatomically features for selected species showing their similarity of each group
Class Label	Group	Species	Vessel	Axial parenchymal	Wood ray
1	Group1	Carapa guianensis	wood diffuse porous, solitary vessel and radial mutiple vessel	vasicentric and diffuse	non-storied, mutiseriate ray
2		Cedrela fissilis	wood diffuse porous, solitary vessel and radial mutiple vessel	vasicentric, terminal and banded	non-storied, mutiseriate ray
3		Cedrela odorata	wood diffuse porous, solitary vessel and radial mutiple vessel	vasicentric, terminal and banded	non-storied, mutiseriate ray
4	Group2	Dalbergia latifolia	wood diffuse porous, solitary vessel and few radial mutiple vessel	banded, aliform and confluent	storied, mutiseriate ray
5		Dalbergia nigra	wood diffuse porous, solitary vessel and few radial mutiple vessel	vasicentric, terminal, banded and aliform	storied, mutiseriate ray
6		Dalbergia stevensonii	wood semi-ring porous, solitary vessel and radial mutiple vessel	vasicentric, terminal, banded and aliform	storied, mutiseriate ray
7		Dalbergia tucurensis	wood diffuse porous, solitary vessel and few radial mutiple vessel	vasicentric, bande and aliform	storied, mutiseriate ray
8		Swartzia madagascar	wood semi-ring porous, solitary vessel and radial mutiple vessel	vasicentric, terminal, banded and aliform	storied, mutiseriate ray
9	Group3	Pterocarpus indicus	wood diffuse porous, solitary vessel and few radial mutiple vessel	aliform, banded, and terminal	storied, uniseriate ray
10		Pterocarpus macrocarpus	wood diffuse porous, solitary vessel and few radial mutiple vessel	aliform, banded and terminal	storied, uniseriate ray
11		Pterocarpus soyauxii	wood diffuse porous, solitary vessel and few radial mutiple vessel	aliform, banded and terminal	storied, uniseriate ray
12		Pterocarpus tinctorius	wood diffuse porous, solitary vessel and few radial mutiple vessel	aliform, banded and terminal	storied, uniseriate ray
13	Group4	Swietenia humilis	wood diffuse porous, solitary vessel and radial mutiple vessel	vasicentric, terminal and banded	storied, mutiseriate ray
14		Swietenia mahagoni	wood diffuse porous, solitary vessel and radial mutiple vessel	vasicentric, terminal and banded	storied, mutiseriate ray
15		Swietenia macrophylla	wood diffuse porous, solitary vessel and radial mutiple vessel	vasicentric, terminal and banded	storied, mutiseriate ray
